# Supplementary material for: Probiotic-derived heptelidic acid exerts antitumor effects on extraintestinal melanoma through glyceraldehyde-3-phosphate dehydrogenase activity control
Source: BMC Microbiol. 2022 Apr 22;22:110. doi: 10.1186/s12866-022-02530-0 (PMC9026996; doi:10.1186/s12866-022-02530-0)
Supplement: Supplementary file 1 — Additional file 1: Supplementary Table 1. [file 12866_2022_2530_MOESM1_ESM.xlsx]

## Sheet: Sheet1
Supplementary Table1 The raw data in the manuscript.
Tables show the raw data in the manuscript.
Figure 1A
	0	10	10^2	10^3	10^4
d1	0.3178	0.3198	0.3294	0.2746	0.1562	Avg
d2	0.4146	0.4118	0.4224	0.2042	0.0476
d3	0.443	0.4484	0.453	0.156	0.0518
d1	0.0066106	0.00622093	0.00439318	0.00403733	0.00268328	SD
d2	0.0131833	0.00294958	0.00838451	0.00601664	0.00134164
d3	0.00921954	0.00973653	0.00463681	0.00902774	0.00204939
d1	0	10^1	10^2	10^3	10^4
	0.327	0.327	0.325	0.275	0.161
	0.311	0.322	0.325	0.274	0.155
	0.312	0.321	0.335	0.281	0.155
	0.318	0.31	0.33	0.273	0.155
	0.321	0.319	0.332	0.27	0.155
d2	0	10^1	10^2	10^3	10^4
	0.437	0.413	0.421	0.212	0.049
	0.412	0.414	0.43	0.202	0.047
	0.412	0.407	0.432	0.209	0.049
	0.402	0.411	0.416	0.2	0.047
	0.41	0.414	0.413	0.198	0.046
d3	0	10^1	10^2	10^3	10^4
	0.45	0.463	0.457	0.168	0.054
	0.444	0.451	0.454	0.16	0.051
	0.448	0.443	0.457	0.158	0.054
	0.446	0.448	0.451	0.147	0.05
	0.427	0.437	0.446	0.147	0.05
Figure 1B	wound length
	0h	24h	recovery rate			Avg	SD
NC	1.853	0.653	64.7598		NC	64.7562	0.750093
	1.853	0.667	64.0043		HA	43.8993	9.41113
	1.893	0.653	65.5045
HA	1.76	0.814	53.75
	1.73	0.987	42.948
	1.6	1.04	35
Figure 1C
	OD450 at 4min	BDOD450 at 4min	OD450 at 0min	BDOD450 at 0min	⊿A450	generated NADH	GAPDH activity(U/mL)	GAPDH activity(mU/mL)			GAPDH activity(mU/mL)
0.025A	0.696	0.115	0.477	0.086	0.19	0.407725	0.00339771	3.39771		0.025	3.17716	0.322054
0.025B	0.698	0.119	0.481	0.088	0.186	0.399142	0.00332618	3.32618		0.05	3.34406	0.158945
0.025C	0.647	0.141	0.449	0.1	0.157	0.33691	0.00280758	2.80758		0.25	2.61087	0.0894134
0.05A	0.722	0.137	0.502	0.101	0.184	0.39485	0.00329041	3.29041		0.5	0.888174	0.0806375
0.05B	0.68	0.141	0.462	0.103	0.18	0.386266	0.00321888	3.21888		2.5	0.0059609	0.0103246
0.05C	0.716	0.141	0.48	0.102	0.197	0.422747	0.00352289	3.52289			Avg	SD
0.25A	0.636	0.168	0.433	0.116	0.151	0.324034	0.00270029	2.70029
0.25B	0.574	0.141	0.392	0.1	0.141	0.302575	0.00252146	2.52146
0.25C	0.59	0.146	0.401	0.103	0.146	0.313305	0.00261087	2.61087
0.5A	0.253	0.124	0.166	0.091	0.054	0.11588	0.000965665	0.965665
0.5B	0.258	0.139	0.175	0.101	0.045	0.0965665	0.000804721	0.804721
0.5C	0.281	0.142	0.189	0.1	0.05	0.107296	0.000894134	0.894134
2.5A	0.062	0.062	0.055	0.056	0.001	0.00214592	1.78827e-05	0.0178827
2.5B	0.061	0.063	0.055	0.057	0	0	0	0
2.5C	0.061	0.064	0.056	0.057	0	0	0	0
5A	0.053	0.051	0.051	0.22	0	0	0
5B	0.053	0.052	0.05	0.462	0	0	0
5C	0.053	0.051	0.051	0.498	0	0	0
25A	0.05	0.049	0.05	0.084	0	0	0
25B	0.051	0.053	0.051	0.085	0	0	0
25C	0.052	0.05	0.051	0.083	0	0	0
Figure2A	tumor volume size
	2	3	4	5	6	7	8	9
NC1	22.5	60	78.85	108	139.16	120.78	156.21	186.25
NC2	21	56.8	59.34	91.2	111.3	109.2	125.66	150.8
NC3	24.01	55.76	90.21	121.9	176.89	187.44	263.12	328.68
NC4	24	50.84	53.32	70.29	86.92	103.32	130.13	117.18
NC5	25	52	76.36	93.09	91.16	125.76	132.98	199.95
HA1	25	35.99	61.92	48.3	81.84	102.66	69.16	97.94
HA2	38.35	44.2	37.2	59.28	99.75	107.88	102.09	86.11
HA3	24.48	44.02	51.35	88.36	127.72	130.68	117	150.15
HA4	41.76	61.32	53.94	72.42	103.7	97.28	129.6	129.01
HA5	30.16	30.21	37.52	68.88	75.44	88.74	93.96	90.25
	tumor volume size(% day2)
	2	3	4	5	6	7	8	9
NC1	100	266.667	350.444	480	618.489	536.8	694.267	827.778
NC2	100	270.476	282.571	434.286	530	520	598.381	718.095
NC3	100	232.237	375.718	507.705	736.735	780.675	1095.88	1368.93
NC4	100	211.833	222.167	292.875	362.167	430.5	542.208	488.25
NC5	100	208	305.44	372.36	364.64	503.04	531.92	799.8
HA1	100	143.96	247.68	193.2	327.36	410.64	276.64	391.76
HA2	100	115.254	97.0013	154.576	260.104	281.304	266.206	224.537
HA3	100	179.82	209.763	360.948	521.732	533.824	477.941	613.358
HA4	100	146.839	129.167	173.42	248.324	232.95	310.345	308.932
HA5	100	100.166	124.403	228.382	250.133	294.231	311.538	299.237
avg	2	3	4	5	6	7	8	9
NC	100	237.843	307.268	417.445	522.406	554.203	692.531	840.571
HA	100	137.208	161.603	222.105	321.531	350.59	328.534	367.565
sd
NC	0	29.5562	60.0108	86.4494	162.629	132.931	234.493	324.083
HA	0	30.8555	63.91	82.284	116.56	121.446	85.9069	149.635
FIgure3
			TP (g/dL)	ALB (g/dL)	BUN (mg/dL)	CRE (mg/dL)	AST (IU/L)	ALT (IU/L)	LDH (IU/L)
NC		NC	4.6	3.08	25.16	0.09	54.2	31.4	457.4	Avg
HA		HA	4.92	3.36	27.98	0.104	83.2	23.4	492.8
NC		NC	0.158114	0.164317	1.32778	0.0158114	10.7564	5.50454	47.6949	SD
HA		HA	0.389872	0.270185	3.22986	0.0151658	61.5808	4.27785	238.729
No.	TP (g/dL)	ALB (g/dL)	BUN (mg/dL)	CRE (mg/dL)	AST (IU/L)	ALT (IU/L)	LDH (IU/L)
HA1	5.1	3.6	28.5	0.1	43	27	338
HA2	5.5	3.7	29.6	0.1	43	20	361
HA3	4.8	3.2	23.2	0.09	189	29	912
HA4	4.7	3.2	26.8	0.13	85	21	459
HA5	4.5	3.1	31.8	0.1	56	20	394
NC1	4.4	3	23.4	0.09	57	38	492
NC2	4.7	3.2	26.1	0.11	46	33	497
NC3	4.5	3	24.6	0.08	71	30	476
NC4	4.8	3.3	24.9	0.07	44	23	382
NC5	4.6	2.9	26.8	0.1	53	33	440
